# Supplementary material for: Bisphenol A Diglycidyl Ether-Primary Amine Cooligomer-poly(ε-caprolactone) Networks: Synthesis and Characterization
Source: Polymers (Basel). 2023 Jul 3;15(13):2937. doi: 10.3390/polym15132937 (PMC10346554; doi:10.3390/polym15132937)
Supplement: Supplementary file 1 [file polymers-15-02937-s001.zip]

Archive with 1 entries (1 files):
- polymers-2459875-supplementary.pdf
